# Supplementary material for: Immune-Based Combinations versus Sorafenib as First-Line Treatment for Advanced Hepatocellular Carcinoma: A Meta-Analysis
Source: Curr Oncol. 2023 Jan 5;30(1):749–57. doi: 10.3390/curroncol30010057 (PMC9858216; doi:10.3390/curroncol30010057)
Supplement: Supplementary file 1 [file curroncol-30-00057-s001.zip]

Archive with 1 entries (1 files):
- curroncol-2037542-supplementary.pdf
